# Supplementary material for: Exploring Daptomycin Hypersensitivity in Enterococcus faecium: The Impact of LafB Mutation on Bacterial Virulence
Source: Int J Mol Sci. 2025 Jun 20;26(13):5935. doi: 10.3390/ijms26135935 (PMC12249671; doi:10.3390/ijms26135935)
Supplement: Supplementary file 1 [file ijms-26-05935-s001.zip]

Archive with 1 entries (1 files):
- ijms-3667830-supplementary.pdf
